# Supplementary material for: Polymorphisms in the glucagon-like peptide-1 receptor gene and their interactions on the risk of osteoporosis in postmenopausal Chinese women
Source: PLoS One. 2023 Dec 14;18(12):e0295451. doi: 10.1371/journal.pone.0295451 (PMC10721101; doi:10.1371/journal.pone.0295451)
Supplement: S1 File — (XLSX) [file pone.0295451.s003.xlsx]

## Sheet: OP group
ID	Age(Years)	Menopausal age(Years)	Menopausal duration(Years)	Height(cm)	Weight(kg)	BMI（kg/m2）	Smoking habits(Yes/No)	Drinking habits(Yes/No)	Family history of OP(Yes/No)	Calcium (mmol/L)	Phosphorus (mmol/L)	PTH（pg/ml）	25-hydroxyvitamin D(ng/ml)	rs1042044	rs2268641	rs10305492	rs6923761	rs1126476	rs2268657	rs2295006	Osteoporosis(Yes/No)
A001	53	48	5	165	57	20.9366	No	No	Yes	2.44	1.18	43.49	15.1	AC	CT	GG	GG	CC	CT	AG	Yes
A002	57	47	10	155	55.5	23.1009	No	No	No	2.48	1.12	50.46	24.5	AC	TT	GG	GG	AA	TT	AG	Yes
A003	71	40	31	148.6	57	25.8129	No	No	No	2.47	1.23	36.8	19.3	AC	TT	GG	GG	AC	CC	GG	Yes
A004	74	38	36	148	50	22.8269	No	No	No	2.58	1.17	39.31	22.3	AC	CT	GG	GG	AC	TT	GG	Yes
A005	68	56	12	155	54	22.4766	No	No	Yes	2.36	1.07	42.45	16.83	AC	CT	GG	GG	AC	CT	GG	Yes
A006	53	40	13	167	62	22.231	No	No	No	2.24	1.15	97.94	18.5	AC	CC	GG	GG	CC	CC	GG	Yes
A007	59	42	17	155	65	27.0552	No	Yes	No	2.26	1.32	51.05	25.5	AC	CT	GG	GG	AC	CT	GG	Yes
A008	71	48	23	168	42	14.881	No	Yes	No	2.32	1.54	25.9	17.5	AC	CT	GG	GG	AC	CT	GG	Yes
A009	64	52	12	164	70	26.0262	No	No	Yes	2.17	1.08	38.95	21.91	AC	CT	GG	GG	AC	TT	GG	Yes
A010	77	50	27	160	51	19.9219	No	No	No	2.2	1.14	50.32	16.46	AC	CC	GG	GG	AC	CT	GG	Yes
A011	67	48	19	150	50	22.2222	No	No	No	2.35	1.45	36.76	29.15	AC	CT	GG	GG	AC	TT	GG	Yes
A012	55	45	10	160	59.3	23.9	No	No	No	2.32	1.1	12.6	19.1	AA	CT	GG	GG	AC	CT	GG	Yes
A013	74	45	29	160	55	21.4844	No	No	Yes	2.44	1.27	36.87	17.21	CC	CT	GG	GG	AC	TT	GG	Yes
A014	55	50	5	173	70	23.3887	No	No	No	2.47	1.18	42.84	31.82	CC	TT	GG	GG	AA	TT	GG	Yes
A015	64	50	14	150	60	26.6667	No	Yes	Yes	2.26	1.3	52.35	16.87	AA	TT	GG	GG	CC	CT	GG	Yes
A016	58	51	7	152	64	27.7008	No	No	No	2.31	1	61.59	17.81	AC	TT	GG	GG	AC	CT	AG	Yes
A017	80	48	32	158	55	22.0317	No	No	No	2.35	1.29	44.53	16.01	AA	CT	GG	GG	AC	CT	AG	Yes
A018	58	43	15	168	55	19.487	No	No	Yes	2.38	1.39	65.16	26.76	AC	CT	GG	GG	AC	CT	GG	Yes
A019	51	48	3	153	50	21.3593	No	Yes	Yes	2.09	0.99	29.54	24.24	AC	CT	GG	GG	AC	CC	AG	Yes
A020	71	52	19	160	62.5	24.414	No	No	No	2.27	1.22	73.26	18.37	AC	CT	GG	GG	AC	CT	GG	Yes
A021	75	45	30	151	58	25.437	No	No	No	2.17	1.16	37.46	18.57	CC	CC	GG	GG	CC	CC	GG	Yes
A022	64	48	16	163.8	79	29.4442	No	Yes	Yes	2.37	1.09	74.02	26.3	AA	TT	GG	GG	AA	TT	AG	Yes
A023	70	55	15	157.1	60	24.3108	No	No	No	2.41	1.49	56.93	17.2	AA	TT	GG	GG	CC	CT	GG	Yes
A024	65	47	18	145.1	62.5	29.6856	No	No	No	2.39	0.99	89.09	30.4	AC	CT	GG	GG	AC	TT	GG	Yes
A025	66	39	27	166.3	79.1	28.6	No	No	Yes	2.21	1.21	63.7	23.5	AC	CT	GG	GG	AA	CT	GG	Yes
A026	68	49	19	157.5	54	21.8	No	No	No	2.36	1.05	55	16.8	AC	TT	GG	GG	AC	CC	GG	Yes
A027	67	46	21	165	65	23.875	No	No	No	2.25	1.18	44.62	23.83	AC	CT	GG	GG	AC	CT	GG	Yes
A028	70	54	16	158	55	22.032	No	No	No	2.07	1.07	63.25	25.88	AA	CC	GG	GG	AA	CT	GG	Yes
A029	55	50	5	155	50	20.817	No	No	No	2.16	1.09	30.3	16.5	AA	TT	GG	GG	AA	CT	GG	Yes
A030	79	45	34	168	74	26.219	No	No	No	2.11	1.18	73.21	17.97	AA	TT	GG	GG	AA	TT	AG	Yes
A031	76	48	28	150	55	24.444	No	No	Yes	2.24	1.23	39.04	28.63	AA	TT	GG	GG	AA	CC	GG	Yes
A032	58	51	7	150	60	26.667	No	No	No	2.17	1.37	82.47	20.4	CC	CC	GG	GG	CC	CC	GG	Yes
A033	68	49	19	152	50	21.641	No	No	Yes	2.26	1.19	41.1	13.07	AC	CT	GG	GG	AC	CT	GG	Yes
A034	67	49	18	165	65	23.875	No	No	No	2.33	1.37	62.36	17.51	AC	CT	GG	GG	AC	CC	GG	Yes
A035	77	50	27	150	75	33.333	No	No	No	1.96	1.05	47.83	12.33	AA	TT	GG	GG	AA	TT	GG	Yes
A036	63	45	18	150	57.5	25.556	No	No	No	2.32	1.53	50.25	16.85	AA	CT	GG	GG	AC	CT	GG	Yes
A037	61	52	9	158	65	26.037	No	Yes	No	2.18	1.41	24.53	19.02	AC	CC	GG	GG	AC	CC	GG	Yes
A038	73	50	23	150	61	27.111	No	No	No	2.28	1.21	35.63	32.3	CC	CT	GG	GG	CC	CC	GG	Yes
A039	80	42	38	153	51	21.786	No	No	Yes	2.14	0.77	42.46	16.92	AC	CT	GG	AG	AC	CT	GG	Yes
A040	78	55	23	158	70	28.04	No	No	No	2.22	1.26	185.4	12.3	CC	CT	GG	GG	AC	CT	GG	Yes
A041	75	50	25	161.5	76	29.1386	No	No	No	2.22	1.33	30.63	34.2	AC	CC	GG	GG	CC	CT	GG	Yes
A042	70	48	22	155	50	20.812	No	No	No	2.45	1.43	93.02	6.06	AC	CT	GG	GG	AC	CC	GG	Yes
A043	65	50	15	148.1	57	25.9875	Yes	No	No	2.29	1.16	40.83	18.6	CC	CC	GG	GG	CC	CC	GG	Yes
A044	56	48	8	154.8	70	29.2117	No	No	Yes	2.29	1.04	61.83	32.1	AC	TT	GG	GG	AC	CC	GG	Yes
A045	73	52	21	155.4	55.5	22.9822	No	No	Yes	2.23	1.5	49.67	9.9	AC	CT	GG	GG	AC	CT	GG	Yes
A046	75	55	20	155	65	27.055	No	No	Yes	2.15	1.29	33.37	17.5	AA	CC	GG	GG	AA	CT	GG	Yes
A047	77	50	27	145	40	19.025	No	No	Yes	2.19	1.74	25.46	31.89	AA	CT	GG	GG	AA	CC	GG	Yes
A048	71	56	15	160	60	23.4375	No	No	No	2.2	1.26	64.63	22.14	AC	CT	GG	GG	AC	CC	GG	Yes
A049	79	52	27	162	63	24.0055	No	No	No	2.12	1.06	24.53	18.63	CC	CC	GG	GG	AC	CT	GG	Yes
A050	65	53	12	157	73	29.6158	No	No	No	2.05	1.31	54.36	26.98	AA	CT	GG	GG	AA	CC	AG	Yes
A051	64	51	13	155	60	24.974	No	Yes	Yes	2.09	0.65	77.24	18	AA	TT	GG	GG	AA	CT	GG	Yes
A052	62	50	12	150	50	22.2222	No	No	Yes	2.3	1.43	84.24	13.67	AA	TT	GG	GG	AA	TT	AG	Yes
A053	68	58	10	163	70	26.3465	No	No	Yes	2.06	0.85	56.14	22.3	AC	CT	GG	GG	AC	CT	GG	Yes
A054	80	50	30	160	65	25.3906	No	No	No	2.38	1.23	42.35	15.72	AC	CT	GG	GG	AC	CT	GG	Yes
A055	72	52	20	160	75	29.2969	No	No	No	2.37	1.2	87.46	32.9	AA	TT	GG	GG	AA	CC	AG	Yes
A056	60	55	5	153	50	21.3593	Yes	No	No	2.34	1.43	35.14	13.39	CC	CC	AG	GG	CC	CT	GG	Yes
A057	77	50	27	160	65	25.3906	No	No	No	2.13	1.09	66.35	23.1	AC	TT	GG	GG	AC	CC	AG	Yes
A058	70	47	23	165	68	24.977	No	No	No	2.13	1	84.7	10.39	AC	CT	GG	GG	AC	CT	GG	Yes
A059	69	40	29	155	55	22.8928	No	Yes	No	2.19	1.35	44.65	17.49	AC	CC	GG	GG	CC	CC	GG	Yes
A060	61	50	11	168	70	24.8016	No	No	Yes	2.18	1.25	43.54	9.47	CC	CC	GG	GG	CC	CC	GG	Yes
A061	73	50	23	160	64	25	No	No	No	2.55	0.95	64.34	18.8	AC	CT	GG	GG	AA	CT	GG	Yes
A062	64	46	18	164	63	23.4236	Yes	No	Yes	2.19	1.06	57.63	16.67	AC	CT	GG	GG	AC	CC	GG	Yes
A063	67	50	17	166	63	22.8625	No	Yes	No	2.14	1.19	41.32	15.76	AC	CT	GG	GG	AC	TT	AG	Yes
A064	69	38	31	158	55	22.0317	No	No	Yes	2.43	1.24	32.57	13.1	AA	CT	GG	GG	AC	CT	GG	Yes
A065	59	47	12	160	70	27.3438	No	No	No	2.19	1.34	61.02	12.4	AC	TT	GG	GG	AC	CC	GG	Yes
A066	72	50	22	160	65	25.3906	No	No	Yes	2.26	1.09	14.99	26.27	AC	CT	AG	GG	AC	CT	GG	Yes
A067	52	42	10	160	75	29.2969	No	No	No	2.06	1.52	31.7	20.7	AC	CT	GG	GG	AA	CT	GG	Yes
A068	67	50	17	156.5	66.5	27.1514	No	No	No	2.18	1.16	55.9	17.9	CC	CC	AG	GG	CC	CT	GG	Yes
A069	66	50	16	160	70	27.3438	No	No	Yes	2.21	1.13	37.4	10.43	AC	CT	GG	GG	AC	CC	GG	Yes
A070	56	48	8	158.7	61.5	24.4186	No	No	No	2.35	1.28	38.3	31.5	AC	CC	GG	GG	AC	CT	GG	Yes
A071	61	52	9	165	60	22.0386	No	No	No	2.23	1.29	42.91	9.77	AC	CC	GG	GG	AC	CC	GG	Yes
A072	66	49	17	150	50	22.2222	No	No	Yes	2.22	1.31	56.03	15.71	AC	CT	GG	GG	AC	CC	GG	Yes
A073	59	56	3	160.1	52	20.2871	Yes	No	Yes	2.18	1.25	62.1	18.4	AC	CT	GG	GG	AC	CC	GG	Yes
A074	65	49	16	154	45	18.9745	No	No	Yes	2.27	1.2	63.2	22.9	AC	CC	GG	GG	AC	CC	GG	Yes
A075	53	51	2	162	72	27.4348	No	No	No	2.2	1.28	66.26	13.65	AA	CT	GG	GG	AA	CT	AG	Yes
A076	53	50	3	160	50	19.5312	No	No	No	2.11	1.47	80.21	14.87	AC	CT	GG	GG	AC	CT	GG	Yes

## Sheet: Non-OP group
ID	Age(Years)	Menopausal age(Years)	Menopausal duration(Years)	Height(cm)	Weight(kg)	BMI（kg/m2）	Smoking habits(Yes/No)	Drinking habits(Yes/No)	Family history of OP(Yes/No)	Calcium (mmol/L)	Phosphorus (mmol/L)	PTH（pg/ml）	25-hydroxyvitamin D(ng/ml)	rs1042044	rs2268641	rs10305492	rs6923761	rs1126476	rs2268657	rs2295006	Osteoporosis(Yes/No)
B001	73	54	19	158.5	65.5	26.0725	No	No	No	2.39	1.34	148.3	26.3	CC	CT	GG	GG	AA	CC	GG	No
B002	49	47	2	160	65	25.3906	No	No	No	2.32	0.87	38.59	19.04	CC	CC	GG	GG	AC	CT	GG	No
B003	59	54	5	160	56.5	22.0703	No	No	No	2.12	0.86	52.58	24.87	CC	CT	GG	GG	AA	CC	GG	No
B004	64	50	14	155	62	25.8065	No	Yes	No	2.37	1.29	44.67	19.62	AA	TT	GG	GG	AA	CT	GG	No
B005	51	50	1	160	65	25.3906	No	No	Yes	2.26	1.62	87.25	27.04	AC	CT	GG	GG	AA	CC	GG	No
B006	64	52	12	162	75	28.578	No	No	No	2.39	1.36	53.07	23.09	AC	CT	GG	GG	AC	CT	GG	No
B007	76	42	34	163	57.5	21.6418	No	No	No	2.44	1.16	44.63	19.2	AC	CC	GG	GG	AC	CT	GG	No
B008	51	50	1	162	69	26.2917	No	No	No	2.36	1.15	57.27	23.92	AC	CT	GG	GG	AC	CT	GG	No
B009	55	50	5	158	70	28.0404	No	No	No	2.14	1.23	74.25	20.88	AC	TT	GG	GG	AA	CT	GG	No
B010	66	45	21	168	55	19.487	No	Yes	No	2.44	1.2	66.27	15.38	CC	CT	GG	GG	CC	CC	GG	No
B011	71	49	22	158	69	27.6398	No	No	No	2.25	1.22	80.43	13.57	AC	CT	GG	GG	AC	CC	GG	No
B012	64	45	19	165	80	29.3848	No	No	No	2.43	1.29	55.25	18.29	CC	CT	GG	GG	CC	CC	GG	No
B013	59	43	16	162	66	25.1486	No	No	Yes	2.39	1.18	73.24	39.74	CC	CC	GG	GG	AA	CT	AG	No
B014	58	57	1	160	85	33.2031	No	No	No	2.24	1.16	46.14	23.59	AC	TT	GG	GG	AA	CT	GG	No
B015	63	42	21	160	70	27.344	Yes	Yes	No	2.23	1.33	76.15	26.78	AC	CT	GG	GG	AC	CC	GG	No
B016	56	53	3	160	60	23.438	No	No	No	2.31	1.46	55.25	25.5	AA	TT	GG	GG	AA	TT	AG	No
B017	59	50	9	165	80	29.385	No	No	No	2.18	1.65	88.12	28.35	AA	CT	GG	GG	AA	CC	GG	No
B018	71	50	21	160	66	25.781	No	No	Yes	2.35	1.51	23.41	29.45	AC	CT	GG	GG	AC	CT	AG	No
B019	56	52	4	158	65	26.037	No	No	No	2.13	1.34	26.14	17.78	AC	CC	GG	GG	AC	CT	GG	No
B020	59	50	9	160	69	26.953	No	No	No	2.19	1.38	34.24	25.43	CC	CC	GG	GG	AC	CT	GG	No
B021	53	49	4	167	72.5	25.9959	No	No	No	2.16	1.21	42.35	19.05	AC	CT	GG	GG	AC	CC	GG	No
B022	71	45	26	165	55	20.202	No	No	No	2.02	1.16	56.38	31.79	AA	TT	GG	GG	AA	CC	GG	No
B023	65	55	10	165	85	31.221	No	No	No	2.16	0.98	75.12	21.86	CC	CT	GG	GG	AA	TT	GG	No
B024	54	46	8	165	66	24.242	No	No	Yes	2.23	1.22	24.65	27.28	AA	CT	GG	GG	AA	CC	GG	No
B025	54	50	4	163	67	25.217	No	No	No	2.19	1.19	46.34	25.06	CC	CT	GG	GG	AC	CT	GG	No
B026	80	49	31	150	50	22.222	No	No	Yes	2.09	0.84	57.82	20.34	CC	CT	GG	GG	AC	CT	GG	No
B027	64	43	21	160	70	27.344	No	No	No	2.27	0.98	15.93	29.14	AC	CC	GG	GG	AC	CC	GG	No
B028	62	58	4	159	66	26.107	No	No	Yes	2.03	1.03	55.23	38.59	AC	CT	GG	GG	AC	CC	GG	No
B029	55	50	5	150	70	31.1111	No	Yes	No	2.37	1.43	19.42	17.72	CC	CC	GG	GG	AA	CC	GG	No
B030	54	49	5	159	67	26.502	No	No	No	2.22	1.13	42.52	24.76	AC	CT	GG	GG	AA	CT	GG	No
B031	49	48	1	160	55	21.4844	No	Yes	No	2.28	1.19	50.42	14.94	CC	CC	GG	GG	AC	CT	GG	No
B032	67	55	12	165	60	22.039	No	No	No	2.34	1.15	44.53	25.66	AC	CT	GG	GG	AC	CC	AG	No
B033	66	53	13	160	82	32.0312	No	Yes	Yes	2.33	1.11	36.74	22.9	CC	CC	GG	GG	AA	CT	GG	No
B034	58	48	10	166	75	27.2173	No	No	No	2.21	1.3	36.83	11.39	CC	TT	GG	GG	AC	CC	GG	No
B035	63	44	19	162	85	32.3884	No	No	Yes	2.19	1.22	77.24	26.94	AA	CC	GG	GG	AA	CC	GG	No
B036	70	50	20	155	67	27.8876	No	No	No	2.27	1.26	44.53	10.9	AC	CT	GG	GG	AC	TT	GG	No
B037	65	47	18	160	75	29.2969	No	No	No	2.44	1.29	53.45	24.96	CC	CC	GG	AG	AA	CT	GG	No
B038	74	52	22	155	75	31.2175	No	No	Yes	2.11	1.34	48.61	9.69	AA	CC	GG	GG	AA	CT	GG	No
B039	64	50	14	160	60	23.4375	No	No	No	2.44	1.34	35.86	23.04	AC	CC	GG	GG	AC	CC	GG	No
B040	65	52	13	158	70	28.0404	No	No	No	2.3	1.11	86.36	22.13	AA	TT	GG	GG	AA	CT	AG	No
B041	77	57	20	155	70	29.1363	No	No	No	2.15	1.26	44.21	14.21	AC	CT	GG	GG	AC	CT	GG	No
B042	54	50	4	160	69	26.9531	No	No	No	2.2	1.03	89.34	19.49	CC	CC	GG	GG	CC	CC	GG	No
B043	70	52	18	152	63	27.268	No	No	No	2.27	0.99	100.21	9.49	CC	CT	GG	GG	AC	CC	GG	No
B044	66	56	10	158	78	31.245	No	No	No	2.13	1.35	35.75	12.47	CC	CC	GG	GG	AC	CC	GG	No
B045	59	55	4	160	65	25.3906	No	Yes	Yes	2.26	1.3	42.46	8.99	AA	CC	GG	GG	AC	CC	GG	No
B046	67	55	12	166	68	24.677	No	No	No	2.25	1.23	64.36	17.16	AC	CT	GG	GG	AC	CC	GG	No
B047	57	56	1	161	62	23.9188	No	No	No	2.21	0.98	76.24	24.51	AC	CT	GG	GG	AC	CC	GG	No
B048	54	53	1	163	75	28.2284	No	No	No	2.46	1.57	84.13	18.93	CC	CT	GG	GG	AC	CT	GG	No
B049	60	46	14	155	65	27.055	No	No	No	2.39	1.39	42.46	15.33	AC	TT	GG	GG	AC	CC	GG	No
B050	53	50	3	160	57.5	22.461	No	No	No	2.29	1.1	53.67	27.81	AC	CT	GG	GG	AA	CT	GG	No
B051	55	49	6	163	67	25.217	No	No	No	2.45	1.17	67.13	17.04	AC	CT	GG	GG	AC	CC	GG	No
B052	54	50	4	170	90	31.142	Yes	No	Yes	2.31	0.9	63.17	23.41	AC	CT	GG	AG	AC	CT	GG	No
B053	51	48	3	155	62	25.8065	No	No	No	2.34	1.18	43.56	25.88	AC	CC	GG	GG	AC	CT	GG	No
B054	55	54	1	155	55	22.8928	No	Yes	No	2.25	1.25	35.86	19.37	AC	CT	GG	GG	AC	CC	GG	No
B055	60	55	5	166	66	23.9512	No	No	Yes	2.23	1.17	54.13	17.31	AC	CC	GG	GG	AC	CC	GG	No
B056	51	50	1	168	67	23.7387	No	No	No	2.26	1.12	19.35	17.45	AA	TT	GG	GG	AA	CC	GG	No
B057	51	47	4	160	72.5	28.3203	No	No	No	2.1	1.09	64.73	21.68	AC	CC	GG	GG	AC	CT	GG	No
B058	48	45	3	155	60	24.974	No	Yes	No	2.24	1.29	86.24	15.53	AC	CC	GG	GG	AC	CT	GG	No
B059	56	50	6	160	62	24.2188	No	No	No	2.29	1.49	46.73	19.49	AC	CC	GG	GG	AC	CT	GG	No
B060	48	47	1	170	75	25.9516	No	No	No	2.26	1	53.13	25.55	AC	CC	GG	GG	AC	CC	GG	No
B061	62	50	12	162	75	28.578	No	No	No	2.1	1.17	81.02	20.58	CC	CT	GG	AG	CC	CT	GG	No
B062	49	48	1	163	77	28.9811	No	No	No	2.11	0.98	34.25	27.54	CC	CT	GG	GG	AA	CT	GG	No
B063	64	50	14	160	75	29.2969	No	Yes	No	2.07	1.25	46.76	17.92	AC	CC	GG	GG	AA	CC	GG	No
B064	66	55	11	160	90	35.1562	No	No	Yes	2.32	1.38	55.24	15.04	AA	CT	GG	GG	AA	CT	GG	No
B065	51	50	1	160	85	33.2031	No	No	No	2.37	1.08	42.57	27.63	CC	CT	GG	GG	AC	CC	GG	No
B066	57	53	4	158	72.5	29.0418	No	No	No	2.16	1.42	62.1	18.85	AC	CC	GG	GG	AC	CC	GG	No
B067	54	50	4	161	70	27.0051	No	Yes	Yes	2.35	1.27	24.53	24.79	CC	CT	GG	GG	AA	CT	GG	No
B068	55	50	5	160	60	23.4375	No	No	No	2.44	1.42	34.53	15.35	CC	CC	GG	GG	CC	CT	GG	No
B069	51	48	3	160	55	21.4844	No	No	No	2.17	1.15	63.71	24.26	AA	TT	GG	GG	AA	CT	AG	No
B070	52	51	1	154	59	24.8777	No	No	No	2.43	1.54	45.17	21.94	AC	CC	GG	GG	AC	CC	GG	No
B071	51	50	1	160	77	30.0781	No	No	No	2.23	1.22	66.15	12.17	AC	CT	GG	GG	AC	CC	GG	No
B072	48	43	5	160	50	19.5312	No	No	No	2.39	1.27	44.53	7.97	AA	CC	GG	GG	AA	CT	GG	No
B073	67	50	17	160	58	22.6562	No	No	No	2.23	1.18	63.26	13.76	CC	CC	GG	GG	AC	CC	GG	No
B074	55	50	5	158	70	28.0404	No	No	No	2.16	1.38	75.14	24.41	AC	CC	GG	GG	AC	CT	GG	No
B075	66	50	16	155	60	24.974	No	No	No	2.41	1	48.63	27.82	AC	CC	GG	GG	AC	CT	GG	No
B076	67	37	30	154	72	30.3593	No	Yes	Yes	2.31	1.11	19.64	14.13	CC	CC	GG	GG	AC	CC	AG	No
